# Supplementary material for: A Chinese conundrum: does higher insurance coverage for hospitalization reduce financial protection for the patients who most need it?
Source: Health Policy Plan. 2024 Nov 9;40(3):287–99. doi: 10.1093/heapol/czae108 (PMC11886816; doi:10.1093/heapol/czae108)
Supplement: czae108_Supp [file czae108_supp.zip]

Archive with 1 entries (1 files):
- New folder/Supplementary files.docx
